# Supplementary material for: Decreased bioefficacy of long-lasting insecticidal nets and the resurgence of malaria in Papua New Guinea
Source: Nat Commun. 2020 Jul 20;11:3646. doi: 10.1038/s41467-020-17456-2 (PMC7371689; doi:10.1038/s41467-020-17456-2)
Supplement: Supplementary file 4 — Supplementary Data 1 [file 41467_2020_17456_MOESM4_ESM.xlsx]

## Sheet: unused LLIN
LLIN-ID	Destination/Collection Province	Year of Manufacture	Month of Manufacture	LLIN brand	LLIN colour	Test Date	60 min knockdown (KD60min)	% 24 h mortality (M24h)	% negative control mortality	% positive control mortality	% adjusted M24h	KD60 min >95%	adjusted M24h>80%	KD60min >95% or M24h >80%
EHP-46	Eastern Highlands	2007	1	Permanet 2.0	white	2020-01-22	100	100	0	100	100	1	1	1
CHI-39	Chimbu	2008	3	Permanet 2.0	white	2020-01-20	76	96	4	96	95.8333	0	1	1
KAV-1	New Ireland	2008	3	Permanet 2.0	white	2020-01-13	100	100	0	100	100	1	1	1
KAV-2	New Ireland	2008	3	Permanet 2.0	white	2020-02-04	100	100	0	100	100	1	1	1
GUL-12	Gulf	2009	11	Permanet 2.0	yellow	2019-12-07	100	100	0	100	100	1	1	1
KAV-3	New Ireland	2009	11	Permanet 2.0	pink	2020-01-13	100	100	0	100	100	1	1	1
CHI-24	Chimbu	2010	8	Permanet 2.0	yellow	2020-02-03	100	100	0	100	100	1	1	1
CHI-29	Chimbu	2010	8	Permanet 2.0	yellow	2020-02-03	100	100	0	100	100	1	1	1
CHI-30	Chimbu	2010	8	Permanet 2.0		2020-02-03	100	100	0	100	100	1	1	1
EHP-28	Eastern Highlands	2010	8	Permanet 2.0		2019-10-19	100	100	0	100	100	1	1	1
EHP-29	Eastern Highlands	2010	8	Permanet 2.0	yellow	2019-12-28	96	92	0	100	92	1	1	1
WHP-2	Western Highlands	2010	8	Permanet 2.0	yellow	2019-12-20	96	100	0	100	100	1	1	1
WHP-3	Western Highlands	2010	8	Permanet 2.0	yellow	2019-12-20	100	100	0	100	100	1	1	1
CHI-25	Chimbu	2012	1	Permanet 2.0	yellow	2020-02-03	100	100	0	100	100	1	1	1
CHI-27	Chimbu	2012	1	Permanet 2.0	yellow	2020-02-03	100	100	0	100	100	1	1	1
CHI-28	Chimbu	2012	1	Permanet 2.0	yellow	2020-02-03	100	100	0	100	100	1	1	1
EHP-30	Eastern Highlands	2012	1	Permanet 2.0	yellow	2019-12-28	68	92	0	100	92	0	1	1
EHP-31	Eastern Highlands	2012	1	Permanet 2.0	yellow	2019-12-28	80	88	0	100	88	0	1	1
EHP-32	Eastern Highlands	2012	1	Permanet 2.0	yellow	2020-01-22	96	100	0	100	100	1	1	1
EHP-33	Eastern Highlands	2012	1	Permanet 2.0	yellow	2020-01-09	100	100	0	100	100	1	1	1
GF-LLIN-7	East Sepik	2012	1	Permanet 2.0	yellow	2019-07-15	100	100	0	100	100	1	1	1
GUL-8	Gulf	2012	10	Permanet 2.0	yellow	2019-11-15	100	100	4	100	100	1	1	1
KAV-4	New Ireland	2012	10	Permanet 2.0	yellow	2020-02-04	100	100	0	100	100	1	1	1
KAV-5	New Ireland	2012	10	Permanet 2.0	yellow	2020-02-04	100	100	0	100	100	1	1	1
CHI-26	Chimbu	2012	11	Permanet 2.0	yellow	2020-02-03	100	100	0	100	100	1	1	1
CHI-32	Chimbu	2013	10	Permanet 2.0	yellow	2020-02-04	20	16	0	100	16	0	0	0
CHI-33	Chimbu	2013	10	Permanet 2.0	yellow	2020-02-04	100	100	0	100	100	1	1	1
CHI-34	Chimbu	2013	10	Permanet 2.0	yellow	2020-02-04	100	100	0	100	100	1	1	1
CHI-35	Chimbu	2013	10	Permanet 2.0	yellow	2020-02-29	100	100	0	100	100	1	1	1
CHI-36	Chimbu	2013	10	Permanet 2.0	yellow	2020-01-29	100	100	0	100	100	1	1	1
CHI-37	Chimbu	2013	10	Permanet 2.0	yellow	2020-01-29	100	100	0	100	100	1	1	1
CHI-38	Chimbu	2013	10	Permanet 2.0	yellow	2020-01-29	68	100	0	100	100	0	1	1
CHI-40	Chimbu	2013	10	Permanet 2.0	yellow	2020-02-09	100	100	0	100	100	1	1	1
EHP-41	Eastern Highlands	2013	10	Permanet 2.0	yellow	2020-01-20	16	24	4	96	20.8333	0	0	0
EHP-42	Eastern Highlands	2013	10	Permanet 2.0	yellow	2020-01-20	36	24	4	96	20.8333	0	0	0
EHP-43	Eastern Highlands	2013	10	Permanet 2.0	yellow	2020-01-20	56	52	4	96	50	0	0	0
EHP-44	Eastern Highlands	2013	10	Permanet 2.0	yellow	2020-01-20	16	32	4	96	29.1667	0	0	0
EHP-45	Eastern Highlands	2013	10	Permanet 2.0	yellow	2020-01-20	16	44	4	96	41.6667	0	0	0
EHP-47	Eastern Highlands	2013	10	Permanet 2.0	yellow	2020-01-20	8	28	4	96	25	0	0	0
WHP-10	Western Highlands	2013	11	Permanet 2.0	yellow	2019-12-23	28	8	0	100	8	0	0	0
WHP-11	Western Highlands	2013	11	Permanet 2.0	yellow	2019-12-23	32	16	0	100	16	0	0	0
WHP-12	Western Highlands	2013	11	Permanet 2.0	yellow	2019-12-23	16	12	0	100	12	0	0	0
WHP-13	Western Highlands	2013	11	Permanet 2.0	yellow	2019-12-23	4	4	0	100	4	0	0	0
WHP-8	Western Highlands	2013	11	Permanet 2.0	yellow	2019-12-20	40	4	0	100	4	0	0	0
WHP-9	Western Highlands	2013	11	Permanet 2.0	yellow	2019-12-23	16	0	0	100	0	0	0	0
CHI-31	Chimbu	2014	11	Permanet 2.0	yellow	2020-02-03	20	44	0	100	44	0	0	0
EHP-19	Eastern Highlands	2014	11	Permanet 2.0	blue	2019-12-17	4	0	4	96	-4.16667	0	0	0
EHP-34	Eastern Highlands	2014	11	Permanet 2.0	yellow	2020-01-09	24	16	0	100	16	0	0	0
EHP-35	Eastern Highlands	2014	11	Permanet 2.0	yellow	2020-01-22	8	16	0	100	16	0	0	0
MRB-1	Morobe	2014	11	Permanet 2.0	yellow	2019-07-12	56	60	8	100	56.5217	0	0	0
MRB-2	Morobe	2014	11	Permanet 2.0	yellow	2019-07-12	40	28	8	100	21.7391	0	0	0
MRB-3	Morobe	2014	11	Permanet 2.0	yellow	2019-07-12	52	48	8	100	43.4783	0	0	0
MRB-4	Morobe	2014	11	Permanet 2.0	yellow	2019-07-12	32	40	8	100	34.7826	0	0	0
WHP-4	Western Highlands	2014	11	Permanet 2.0		2019-12-20	36	8	0	100	8	0	0	0
GUL-3	Gulf	2015	1	Permanet 2.0	yellow	2019-11-04	80	72	4	100	70.8333	0	0	0
GF-LLIN-29	East Sepik	2015	4	Permanet 2.0	yellow	2019-07-12	32	68	0	100	68	0	0	0
GUL-10	Gulf	2015	4	Permanet 2.0	yellow	2019-12-07	100	100	0	100	100	1	1	1
GUL-11	Gulf	2015	4	Permanet 2.0	yellow	2019-12-07	36	4	0	100	4	0	0	0
GUL-13	Gulf	2015	4	Permanet 2.0	yellow	2019-12-05	20	20	4	100	16.6667	0	0	0
GUL-2	Gulf	2015	4	Permanet 2.0	yellow	2019-11-04	96	100	4	100	100	1	1	1
GUL-4	Gulf	2015	4	Permanet 2.0	yellow	2019-11-04	88	92	4	100	91.6667	0	1	1
GUL-5	Gulf	2015	4	Permanet 2.0	yellow	2019-11-04	100	100	4	100	100	1	1	1
GUL-6	Gulf	2015	4	Permanet 2.0	yellow	2019-11-15	60	84	4	100	83.3333	0	1	1
GUL-7	Gulf	2015	4	Permanet 2.0	yellow	2019-11-15	52	64	4	100	62.5	0	0	0
GUL-9	Gulf	2015	4	Permanet 2.0	yellow	2019-12-07	40	8	0	100	8	0	0	0
KAV-8	New Ireland	2015	4	Permanet 2.0	blue	2020-02-04	24	12	0	100	12	0	0	0
EHP-36	Eastern Highlands	2015	11	Permanet 2.0	pink	2020-01-22	68	88	0	100	88	0	1	1
ENB-1	East New Britain	2015	11	Permanet 2.0	yellow	2020-02-05	32	76	0	100	76	0	0	0
ENB-2	East New Britain	2015	11	Permanet 2.0	yellow	2020-02-05	60	68	0	100	68	0	0	0
ENB-3	East New Britain	2015	11	Permanet 2.0	yellow	2020-02-05	24	36	0	100	36	0	0	0
KAV-10	New Ireland	2015	11	Permanet 2.0	yellow	2020-02-05	96	92	0	100	92	1	1	1
KAV-11	New Ireland	2015	11	Permanet 2.0	yellow	2020-02-05	44	48	0	100	48	0	0	0
KAV-12	New Ireland	2015	11	Permanet 2.0	yellow	2020-02-12	24	36	0	100	36	0	0	0
KAV-6	New Ireland	2015	11	Permanet 2.0	yellow	2020-01-13	0	8	0	100	8	0	0	0
KAV-7	New Ireland	2015	11	Permanet 2.0	yellow	2020-02-04	32	48	0	100	48	0	0	0
KAV-9	New Ireland	2015	11	Permanet 2.0	yellow	2020-02-05	84	68	0	100	68	0	0	0
RAM-1		2015	11	Permanet 2.0	yellow	2019-07-16	80	84	0	100	84	0	1	1
RAM-2		2015	11	Permanet 2.0	yellow	2019-07-16	84	100	0	100	100	0	1	1
EHP-37	Eastern Highlands	2016	12	Permanet 2.0	yellow	2020-01-20	24	8	4	96	4.16667	0	0	0
EHP-38	Eastern Highlands	2016	12	Permanet 2.0	yellow	2019-12-18	24	16	0	96	16	0	0	0
EHP-39	Eastern Highlands	2016	12	Permanet 2.0	yellow	2019-12-17	20	12	0	96	12	0	0	0
EHP-40	Eastern Highlands	2016	12	Permanet 2.0	yellow	2019-12-18	20	40	0	96	40	0	0	0
LMEP-0	New Ireland	2016	12	Permanet 2.0	yellow	2020-01-27	48	28	0	100	28	0	0	0
LMEP-1	New Ireland	2016	12	Permanet 2.0	yellow	2020-01-09	32	20	0	100	20	0	0	0
LMEP-2	New Ireland	2016	12	Permanet 2.0	yellow	2020-01-09	12	12	0	100	12	0	0	0
LMEP-3	New Ireland	2016	12	Permanet 2.0	yellow	2020-01-09	8	12	0	100	12	0	0	0
WHP-5	Western Highlands	2016	12	Permanet 2.0		2019-12-20	56	20	0	100	20	0	0	0
WHP-6	Western Highlands	2016	12	Permanet 2.0		2019-12-20	56	24	0	100	24	0	0	0
WHP-7	Western Highlands	2016	12	Permanet 2.0		2019-12-20	60	28	0	100	28	0	0	0
CHI-17	Chimbu	2017	2	Permanet 2.0	yellow	2019-12-17	40	36	0	96	36	0	0	0
CHI-19	Chimbu	2017	2	Permanet 2.0	yellow	2020-01-25	16	32	0	100	32	0	0	0
CHI-20	Chimbu	2017	2	Permanet 2.0	yellow	2020-01-25	60	60	0	100	60	0	0	0
CHI-21	Chimbu	2017	2	Permanet 2.0	yellow	2020-01-25	4	40	0	100	40	0	0	0
EHP-10	Eastern Higjlands	2017	2	Permanet 2.0	yellow	2019-12-10	0	0	0	100	0	0	0	0
EHP-11	Eastern Higjlands	2017	2	Permanet 2.0	yellow	2019-12-10	44	8	0	100	8	0	0	0
EHP-12	Eastern Hignlands	2017	2	Permanet 2.0	yellow	2019-12-11	20	24	0	100	24	0	0	0
EHP-13	Eastern Highlands	2017	2	Permanet 2.0	yellow	2019-12-17	0	8	0	96	8	0	0	0
EHP-14	Eastern Highlands	2017	2	Permanet 2.0	yellow	2019-12-11	60	40	0	100	40	0	0	0
EHP-15	Eastern Highlands	2017	2	Permanet 2.0	yellow	2019-12-10	40	8	0	100	8	0	0	0
EHP-18	Eastern Highlands	2017	2	Permanet 2.0	yellow	2019-12-11	8	12	0	100	12	0	0	0
EHP-21	Eastern Highlands	2017	2	Permanet 2.0	yellow	2019-12-23	16	0	0	100	0	0	0	0
EHP-22	Eastern Highlands	2017	2	Permanet 2.0	yellow	2019-12-23	12	0	0	100	0	0	0	0
EHP-23	Eastern Highlands	2017	2	Permanet 2.0	yellow	2019-12-28	12	0	0	100	0	0	0	0
EHP-24	Eastern Highlands	2017	2	Permanet 2.0	yellow	2019-12-18	8	24	0	96	24	0	0	0
EHP-25	Eastern Highlands	2017	2	Permanet 2.0	yellow	2019-12-28	0	0	0	100	0	0	0	0
EHP-26	Eastern Highlands	2017	2	Permanet 2.0	yellow	2019-12-28	0	4	0	100	4	0	0	0
EHP-27	Eastern Highlands	2017	2	Permanet 2.0	yellow	2019-12-28	4	12	0	100	12	0	0	0
EHP-8	Eastern Highlands	2017	2	Permanet 2.0	yellow	2019-12-10	64	40	0	100	40	0	0	0
EHP-9	Eastern Highlands	2017	2	Permanet 2.0	yellow	2019-12-23	28	16	0	100	16	0	0	0
CHI-12	Chimbu	2017	4	Permanet 2.0	yellow	2020-01-25	40	40	0	100	40	0	0	0
CHI-13	Chimbu	2017	4	Permanet 2.0	yellow	2020-01-25	32	40	0	100	40	0	0	0
CHI-14	Chimbu	2017	4	Permanet 2.0	yellow	2020-01-25	4	16	0	100	16	0	0	0
CHI-15	Chimbu	2017	4	Permanet 2.0	yellow	2020-01-25	4	16	0	100	16	0	0	0
CHI-23	Chimbu	2017	4	Permanet 2.0	yellow	2020-01-25	20	36	0	100	36	0	0	0
CHI-6	Chimbu	2017	4	Permanet 2.0	yellow	2019-12-18	44	4	0	96	4	0	0	0
CHI-7	Chimbu	2017	4	Permanet 2.0	yellow	2019-12-18	4	4	4	96	0	0	0	0
CHI-8	Eastern Highlands	2017	4	Permanet 2.0	yellow	2020-01-22	72	80	0	100	80	0	1	1
CHI-9	Eastern Highlands	2017	4	Permanet 2.0	yellow	2020-01-22	48	56	0	100	56	0	0	0
GF-LLIN-56	East Sepik	2017	4	Permanet 2.0	yellow	2019-07-12	72	72	0	100	72	0	0	0
GF-LLIN-66	East Sepik	2017	4	Permanet 2.0	yellow	2019-07-12	68	80	8	100	78.2609	0	1	1
GF-LLIN-68	East Sepik	2017	4	Permanet 2.0	yellow	2019-07-12	60	60	8	100	56.5217	0	0	0
GF-LLIN-85	East Sepik	2017	4	Permanet 2.0	yellow	2019-07-12	88	100	0	100	100	0	1	1
CEN-1	Central	2017	11	Permanet 2.0	blue	2019-11-15	80	64	4	100	62.5	0	0	0
CHI-4	Chimbu	2017	11	Permanet 2.0	blue	2019-12-18	20	12	0	96	12	0	0	0
CHI-5	Chimbu	2017	11	Permanet 2.0	blue	2019-12-18	4	4	0	96	4	0	0	0
EHP-1	Eastern Highlands	2017	11	Permanet 2.0	blue	2019-12-07	20	4	0	100	4	0	0	0
EHP-16	Eastern Highlands	2017	11	Permanet 2.0	blue	2019-12-11	12	8	0	100	8	0	0	0
EHP-17	Eastern Highlands	2017	11	Permanet 2.0	blue	2019-12-17	0	8	0	96	8	0	0	0
EHP-2	Eastern Highlands	2017	11	Permanet 2.0	blue	2019-12-07	12	8	0	100	8	0	0	0
EHP-20	Eastern Highlands	2017	11	Permanet 2.0	blue	2019-12-17	4	4	0	96	4	0	0	0
EHP-4	Eastern Highlands	2017	11	Permanet 2.0	blue	2019-12-10	48	24	0	100	24	0	0	0
EHP-5	Eastern Highlands	2017	11	Permanet 2.0	blue	2019-12-10	36	20	0	100	20	0	0	0
EHP-6	Eastern Highlands	2017	11	Permanet 2.0	blue	2019-12-10	44	36	0	100	36	0	0	0
EHP-7	Eastern Highlands	2017	11	Permanet 2.0	blue	2019-12-10	28	4	0	100	4	0	0	0
CHI-1	Eastern Highlands	2017	12	Permanet 2.0	blue	2020-01-22	28	16	0	100	16	0	0	0
CHI-10	Chimbu	2017	12	Permanet 2.0	blue	2020-01-25	40	40	0	100	40	0	0	0
CHI-11	Chimbu	2017	12	Permanet 2.0	blue	2020-01-25	60	52	0	100	52	0	0	0
CHI-16	Chimbu	2017	12	Permanet 2.0	blue	2019-12-17	24	12	0	96	12	0	0	0
CHI-18	Chimbu	2017	12	Permanet 2.0	blue	2020-01-25	8	12	0	100	12	0	0	0
CHI-2	Eastern Highlands	2017	12	Permanet 2.0	blue	2020-01-22	48	20	0	100	20	0	0	0
CHI-22	Chimbu	2017	12	Permanet 2.0	blue	2020-01-25	8	16	0	100	16	0	0	0
CHI-3	Chimbu	2017	12	Permanet 2.0	blue	2019-12-18	20	12	0	96	12	0	0	0
WHP-1	Western Highlands	2017	12	Permanet 2.0	blue	2019-12-20	44	8	0	100	8	0	0	0
GF-LLIN-1	East Sepik	2018	2	Permanet 2.0	yellow	2019-10-17	80	64	12	100	59.0909	0	0	0
GF-LLIN-25	East Sepik	2018	2	Permanet 2.0	yellow	2019-10-16	60	60	4	100	58.3333	0	0	0
GF-LLIN-27	East Sepik	2018	2	Permanet 2.0	yellow	2019-10-22	16	16	0	100	16	0	0	0
GF-LLIN-3	East Sepik	2018	2	Permanet 2.0	yellow	2019-10-17	56	52	8	100	47.8261	0	0	0
GF-LLIN-31	East Sepik	2018	2	Permanet 2.0	yellow	2019-10-24	64	72	8	100	69.5652	0	0	0
GF-LLIN-43	East Sepik	2018	2	Permanet 2.0	yellow	2019-10-16	36	24	4	100	20.8333	0	0	0
GF-LLIN-44	East Sepik	2018	2	Permanet 2.0	yellow	2019-10-22	76	84	0	100	84	0	1	1
GF-LLIN-6	East Sepik	2018	2	Permanet 2.0	yellow	2019-10-17	40	68	8	100	65.2174	0	0	0
WWK-1	East Sepik	2018	2	Permanet 2.0	yellow	2019-07-26	68	88	0	100	88	0	1	1
WWK-2	East Sepik	2018	2	Permanet 2.0	yellow	2019-07-26	56	76	0	100	76	0	0	0
WWK-3	East Sepik	2018	2	Permanet 2.0	yellow	2019-07-26	88	88	0	100	88	0	1	1
WWK-4	East Sepik	2018	2	Permanet 2.0	yellow	2019-07-26	64	76	0	100	76	0	0	0
WWK-5	East Sepik	2018	2	Permanet 2.0	yellow	2019-07-26	68	68	0	100	68	0	0	0
HELA-1	Hela	2018	7	Permanet 2.0	blue	2019-07-02	63.6364	22.7273	0	100	22.7273	0	0	0
HELA-2	Hela	2018	7	Permanet 2.0	blue	2019-07-02	50	10	0	100	10	0	0	0
HELA-3	Hela	2018	7	Permanet 2.0	green	2019-07-02	50	25	0	100	25	0	0	0
HELA-4	Hela	2018	7	Permanet 2.0	blue	2019-02-07	68	36	4	100	33.3333	0	0	0
HELA-5	Hela	2018	7	Permanet 2.0	blue	2019-02-07	80	48	4	100	45.8333	0	0	0
HELA-6	Hela	2018	7	Permanet 2.0	blue	2019-02-07	48	40	4	100	37.5	0	0	0
HELA-7	Hela	2018	7	Permanet 2.0	blue	2019-02-02	68	56	4	100	54.1667	0	0	0
SHP-2	Southern Highlands	2018	7	Permanet 2.0	blue	2019-07-08	76	96	8	92	95.6522	0	1	1
SHP-3	Southern Highlands	2018	7	Permanet 2.0	blue	2019-07-08	84	88	8	92	86.9565	0	1	1
SHP-4	Southern Highlands	2018	7	Permanet 2.0	blue	2019-07-08	60	64	8	92	60.8696	0	0	0
SHP-5	Southern Highlands	2018	7	Permanet 2.0	blue	2019-07-08	60	88	8	92	86.9565	0	1	1
SHP-6	Southern Highlands	2018	7	Permanet 2.0	blue	2019-07-08	44	64	8	92	60.8696	0	0	0
RAM-3		2018	8	Permanet 2.0	blue	2019-07-04	52	44	4	72	41.6667	0	0	0
RAM-4		2018	8	Permanet 2.0	blue	2019-07-04	36	32	4	72	29.1667	0	0	0
EWNB-1	East & West New Britain	2019	2	Permanet 2.0	blue	2020-02-12	0	0	0	100	0	0	0	0
EWNB-2	East and West New Britain	2019	2	Permanet 2.0	blue	2020-02-09	16	8	0	100	8	0	0	0
EWNB-3	East and West New Britain	2019	2	Permanet 2.0	blue	2020-01-13	12	8	0	100	8	0	0	0
EWNB-4	East & West New Britain	2019	2	Permanet 2.0	blue	2020-02-12	8	4	0	100	4	0	0	0
EWNB-5	East & West New Britain	2019	2	Permanet 2.0	blue	2020-02-12	72	88	0	100	88	0	1	1
MAN-1	Manus	2019	2	Permanet 2.0	blue	2020-02-05	12	12	0	100	12	0	0	0
NIP-1	New Ireland	2019	2	Permanet 2.0	blue	2019-07-08	28	64	8	92	60.8696	0	0	0
NIP-2	Western	2019	2	Permanet 2.0	blue	2019-07-08	60	80	8	92	78.2609	0	1	1
NIP-3	New Ireland	2019	2	Permanet 2.0	blue	2019-07-09	20	20	0	100	20	0	0	0
NIP-4	New Ireland	2019	2	Permanet 2.0	blue	2019-07-09	20	12	0	100	12	0	0	0
NIP-5	New Ireland	2019	2	Permanet 2.0	blue	2019-07-09	12	16	0	100	16	0	0	0
ORO-1	Oro	2019	2	Permanet 2.0	blue	2019-07-26	60	60	0	100	60	0	0	0
ORO-2	Oro	2019	2	Permanet 2.0	blue	2019-07-26	56	56	0	100	56	0	0	0
ORO-3	Oro	2019	2	Permanet 2.0	blue	2019-07-26	64	64	0	100	64	0	0	0
ORO-4	Oro	2019	2	Permanet 2.0	blue	2019-07-26	52	52	0	100	52	0	0	0
ORO-5	Oro	2019	2	Permanet 2.0	blue	2019-10-16	36	28	4	100	25	0	0	0
ORO-6	Oro	2019	2	Permanet 2.0	blue	2019-10-16	52	52	4	100	50	0	0	0
WP-1	Western	2019	2	Permanet 2.0	blue	2019-07-09	40	68	0	100	68	0	0	0
WP-2	Western	2019	2	Permanet 2.0	blue	2019-07-09	40	40	0	100	40	0	0	0
WP-3	Western	2019	2	Permanet 2.0	blue	2019-07-09	24	16	0	100	16	0	0	0
WP-4	Western	2019	2	Permanet 2.0	blue	2019-07-09	8	40	0	100	40	0	0	0
WP-5	Western	2019	2	Permanet 2.0	blue	2019-07-09	48	80	0	100	80	0	1	1

## Sheet: used LLIN
LLIN-ID	Collection Date	Test Date	District	Province	Owner-reported LLIN age	% 60 min knockdown (KD60min)	% 24 h mortality (M24h)	% positive control mortality	% negative control mortality	% adjusted M24h	KD60 min >95%	adjusted M24h>80%	KD60min >95% or M24h >80%
GF-5	2019-10-09	2019-11-04	Kerema	Gulf	> 3 years	100	100	100	4	100	1	1	1
GF-2	2019-10-09	2019-11-04	Kerema	Gulf	> 3 years	96	100	100	4	100	1	1	1
LLIN-23	2018-08-09	2018-11-21	Sumkar	Madang	1-3 years	40	44	100	0	44	0	0	0
LLIN-40	2018-08-09	2018-11-21	Sumkar	Madang	> 3 years	12	32	100	0	32	0	0	0
LLIN-7	2018-08-08	2018-11-21	Sumkar	Madang	1-3 years	4	20	100	0	20	0	0	0
LLIN-24	2018-08-09	2018-11-21	Sumkar	Madang	1-3 years	0	4	100	0	4	0	0	0
LLIN-38	2018-08-09	2018-11-21	Sumkar	Madang	> 3 years	4	12	100	0	12	0	0	0
LLIN-42	2018-08-09	2018-11-21	Sumkar	Madang	> 3 years	76	44	100	0	44	0	0	0
LLIN-39	2018-08-09	2018-11-21	Sumkar	Madang	> 3 years	12	12	100	0	12	0	0	0
LLIN-82	2018-08-23	2018-11-19	Sumkar	Madang	1-3 years	80	72	100	0	72	0	0	0
LLIN-109	2018-08-30	2018-11-19	Usino Bundi	Madang	> 3 years	60	12	100	0	12	0	0	0
LLIN-118	2018-08-30	2018-11-19	Usino Bundi	Madang	1-3 years	4	12	100	0	12	0	0	0
LLIN-108	2018-08-30	2018-11-13	Usino Bundi	Madang	> 3 years	20	20	100	0	20	0	0	0
LLIN-117	2018-08-30	2018-11-13	Usino	Madang	1-3 years	80	36	100	0	36	0	0	0
LLIN-142	2018-08-01	2018-11-13	Sumkar	Madang	1-3 years	76	32	100	0	32	0	0	0
LLIN-19	2018-08-09	2018-11-13	Sumkar	Madang	1-3 years	100	92	100	0	92	1	1	1
LLIN-124	2018-08-01	2018-11-13	Middle Ramu	Madang	> 3 years	100	100	100	0	100	1	1	1
LLIN-125	2018-08-01	2018-11-12	Middle Ramu	Madang	> 3 years	32	16	100	4	12.5	0	0	0
LLIN-133	2018-08-01	2018-11-12	Using Bundi	Madang	1-3 years	0	12	100	4	8.33333	0	0	0
LLIN-105	2018-08-30	2018-11-12	Usino-Bundi	Madang	> 3 years	32	32	100	4	29.1667	0	0	0
LLIN-134	2018-08-01	2018-11-12	Usino	Madang	1-3 years	100	96	100	4	95.8333	1	1	1
LLIN-110	2018-08-30	2018-11-12	Usino Bundi	Madang	1-3 years	4	16	100	8	8.69565	0	0	0
LLIN-144	2018-08-24	2018-11-12	Sumkar	Madang	1-3 years	24	52	100	8	47.8261	0	0	0
LLIN-148	2018-08-24	2018-11-07	Sumkar	Madang	> 3 years	4	100	100	4	100	0	1	1
LLIN-67	2018-08-23	2018-11-07	Sumkar	Madang	> 3 years	0	44	100	4	41.6667	0	0	0
LLIN-143	2018-08-01	2018-11-04	Sumkar	Madang	1-3 years	100	100	100	0	100	1	1	1
LLIN-149	2018-08-24	2018-10-29	Sumkar	Madang	> 3 years	72	60	100	0	60	0	0	0
LLIN-154	2015-08-25	2018-10-11	Sumkar	Madang	> 3 years	88	88	100	8	86.9565	0	1	1
LLIN-153	2018-08-24	2018-10-11	Sumkar	Madang	> 3 years	64	96	100	8	95.6522	0	1	1
LLIN-126	2018-08-01	2018-10-11	Middle Ramu	Madang	> 3 years	20	56	100	8	52.1739	0	0	0
LLIN-158	2018-08-24	2018-09-25	Sumkar	Madang	> 3 years	96	100	100	0	100	1	1	1
LLIN-150	2018-08-24	2018-11-01	Sumkar	Madang	> 3 years	0	12	100	0	12	0	0	0
LLIN-111	2018-08-30	2018-10-05	Usino Bundi	Madang	1-3 years	100	100	100	0	100	1	1	1
LLIN-155	2018-08-24	2018-09-20	Sumkar	Madang	> 3 years	16	92	100	8	91.3043	0	1	1
LLIN-156	2018-08-24	2018-09-20	Sumkar	Madang	> 3 years	36	76	100	8	73.913	0	0	0
LLIN-159	2018-08-24	2018-09-18	Sumakar	Madang	> 3 years	20	56	100	0	56	0	0	0
LLIN-116	2018-08-30	2018-09-18	Usino	Madang	> 3 years	96	100	100	0	100	1	1	1
LLIN-163	2018-08-24	2018-09-13	Sumkar	Madang	> 3 years	96	80	100	0	80	1	1	1
LLIN-162	2018-08-24	2018-09-13	Sumkar	Madang	> 3 years	92	96	100	0	96	0	1	1
LLIN-161	2018-08-24	2018-09-13	Sumkar	Madang	> 3 years	100	100	100	0	100	1	1	1
