# Supplementary material for: Decreased bioefficacy of long-lasting insecticidal nets and the resurgence of malaria in Papua New Guinea
Source: Nat Commun. 2020 Jul 20;11:3646. doi: 10.1038/s41467-020-17456-2 (PMC7371689; doi:10.1038/s41467-020-17456-2)
Supplement: Supplementary file 6 — Source Data [file 41467_2020_17456_MOESM6_ESM.xlsx]

## Sheet: Figure 1a
Year of Manufacture	60 min knockdown (KD60min)
2007	1
2008	0.76
2008	1
2008	1
2009	1
2009	1
2010	1
2010	1
2010	1
2010	1
2010	0.96
2010	0.96
2010	1
2012	1
2012	1
2012	1
2012	0.68
2012	0.8
2012	0.96
2012	1
2012	1
2012	1
2012	1
2012	1
2012	1
2013	0.2
2013	1
2013	1
2013	1
2013	1
2013	1
2013	0.68
2013	1
2013	0.16
2013	0.36
2013	0.56
2013	0.16
2013	0.16
2013	0.08
2013	0.28
2013	0.32
2013	0.16
2013	0.04
2013	0.4
2013	0.16
2014	0.2
2014	0.04
2014	0.24
2014	0.08
2014	0.56
2014	0.4
2014	0.52
2014	0.32
2014	0.36
2015	0.8
2015	0.32
2015	1
2015	0.36
2015	0.2
2015	0.96
2015	0.88
2015	1
2015	0.6
2015	0.52
2015	0.4
2015	0.24
2015	0.68
2015	0.32
2015	0.6
2015	0.24
2015	0.96
2015	0.44
2015	0.24
2015	0
2015	0.32
2015	0.84
2015	0.8
2015	0.84
2016	0.24
2016	0.24
2016	0.2
2016	0.2
2016	0.48
2016	0.32
2016	0.12
2016	0.08
2016	0.56
2016	0.56
2016	0.6
2017	0.4
2017	0.16
2017	0.6
2017	0.04
2017	0
2017	0.44
2017	0.2
2017	0
2017	0.6
2017	0.4
2017	0.08
2017	0.16
2017	0.12
2017	0.12
2017	0.08
2017	0
2017	0
2017	0.04
2017	0.64
2017	0.28
2017	0.4
2017	0.32
2017	0.04
2017	0.04
2017	0.2
2017	0.44
2017	0.04
2017	0.72
2017	0.48
2017	0.72
2017	0.68
2017	0.6
2017	0.88
2017	0.8
2017	0.2
2017	0.04
2017	0.2
2017	0.12
2017	0
2017	0.12
2017	0.04
2017	0.48
2017	0.36
2017	0.44
2017	0.28
2017	0.28
2017	0.4
2017	0.6
2017	0.24
2017	0.08
2017	0.48
2017	0.08
2017	0.2
2017	0.44
2018	0.8
2018	0.6
2018	0.16
2018	0.56
2018	0.64
2018	0.36
2018	0.76
2018	0.4
2018	0.68
2018	0.56
2018	0.88
2018	0.64
2018	0.68
2018	0.636364
2018	0.5
2018	0.5
2018	0.68
2018	0.8
2018	0.48
2018	0.68
2018	0.76
2018	0.84
2018	0.6
2018	0.6
2018	0.44
2018	0.52
2018	0.36
2019	0
2019	0.16
2019	0.12
2019	0.08
2019	0.72
2019	0.12
2019	0.28
2019	0.6
2019	0.2
2019	0.2
2019	0.12
2019	0.6
2019	0.56
2019	0.64
2019	0.52
2019	0.36
2019	0.52
2019	0.4
2019	0.4
2019	0.24
2019	0.08
2019	0.48

## Sheet: Figure 1b
Year of Manufacture	adjusted 24 h mortality (M24h)
2007	1
2008	0.958333
2008	1
2008	1
2009	1
2009	1
2010	1
2010	1
2010	1
2010	1
2010	0.92
2010	1
2010	1
2012	1
2012	1
2012	1
2012	0.92
2012	0.88
2012	1
2012	1
2012	1
2012	1
2012	1
2012	1
2012	1
2013	0.16
2013	1
2013	1
2013	1
2013	1
2013	1
2013	1
2013	1
2013	0.208333
2013	0.208333
2013	0.5
2013	0.291667
2013	0.416667
2013	0.25
2013	0.08
2013	0.16
2013	0.12
2013	0.04
2013	0.04
2013	0
2014	0.44
2014	-0.0416667
2014	0.16
2014	0.16
2014	0.565217
2014	0.217391
2014	0.434783
2014	0.347826
2014	0.08
2015	0.708333
2015	0.68
2015	1
2015	0.04
2015	0.166667
2015	1
2015	0.916667
2015	1
2015	0.833333
2015	0.625
2015	0.08
2015	0.12
2015	0.88
2015	0.76
2015	0.68
2015	0.36
2015	0.92
2015	0.48
2015	0.36
2015	0.08
2015	0.48
2015	0.68
2015	0.84
2015	1
2016	0.0416667
2016	0.16
2016	0.12
2016	0.4
2016	0.28
2016	0.2
2016	0.12
2016	0.12
2016	0.2
2016	0.24
2016	0.28
2017	0.36
2017	0.32
2017	0.6
2017	0.4
2017	0
2017	0.08
2017	0.24
2017	0.08
2017	0.4
2017	0.08
2017	0.12
2017	0
2017	0
2017	0
2017	0.24
2017	0
2017	0.04
2017	0.12
2017	0.4
2017	0.16
2017	0.4
2017	0.4
2017	0.16
2017	0.16
2017	0.36
2017	0.04
2017	0
2017	0.8
2017	0.56
2017	0.72
2017	0.782609
2017	0.565217
2017	1
2017	0.625
2017	0.12
2017	0.04
2017	0.04
2017	0.08
2017	0.08
2017	0.08
2017	0.04
2017	0.24
2017	0.2
2017	0.36
2017	0.04
2017	0.16
2017	0.4
2017	0.52
2017	0.12
2017	0.12
2017	0.2
2017	0.16
2017	0.12
2017	0.08
2018	0.590909
2018	0.583333
2018	0.16
2018	0.478261
2018	0.695652
2018	0.208333
2018	0.84
2018	0.652174
2018	0.88
2018	0.76
2018	0.88
2018	0.76
2018	0.68
2018	0.227273
2018	0.1
2018	0.25
2018	0.333333
2018	0.458333
2018	0.375
2018	0.541667
2018	0.956522
2018	0.869565
2018	0.608696
2018	0.869565
2018	0.608696
2018	0.416667
2018	0.291667
2019	0
2019	0.08
2019	0.08
2019	0.04
2019	0.88
2019	0.12
2019	0.608696
2019	0.782609
2019	0.2
2019	0.12
2019	0.16
2019	0.6
2019	0.56
2019	0.64
2019	0.52
2019	0.25
2019	0.5
2019	0.68
2019	0.4
2019	0.16
2019	0.4
2019	0.8

## Sheet: Figure 1c
60 min knockdown (KD60min)	adjusted 24 h mortality (M24h)
1	1
0.76	0.958333
1	1
1	1
1	1
1	1
1	1
1	1
1	1
1	1
0.96	0.92
0.96	1
1	1
1	1
1	1
1	1
0.68	0.92
0.8	0.88
0.96	1
1	1
1	1
1	1
1	1
1	1
1	1
0.2	0.16
1	1
1	1
1	1
1	1
1	1
0.68	1
1	1
0.16	0.208333
0.36	0.208333
0.56	0.5
0.16	0.291667
0.16	0.416667
0.08	0.25
0.28	0.08
0.32	0.16
0.16	0.12
0.04	0.04
0.4	0.04
0.16	0
0.2	0.44
0.04	-0.0416667
0.24	0.16
0.08	0.16
0.56	0.565217
0.4	0.217391
0.52	0.434783
0.32	0.347826
0.36	0.08
0.8	0.708333
0.32	0.68
1	1
0.36	0.04
0.2	0.166667
0.96	1
0.88	0.916667
1	1
0.6	0.833333
0.52	0.625
0.4	0.08
0.24	0.12
0.68	0.88
0.32	0.76
0.6	0.68
0.24	0.36
0.96	0.92
0.44	0.48
0.24	0.36
0	0.08
0.32	0.48
0.84	0.68
0.8	0.84
0.84	1
0.24	0.0416667
0.24	0.16
0.2	0.12
0.2	0.4
0.48	0.28
0.32	0.2
0.12	0.12
0.08	0.12
0.56	0.2
0.56	0.24
0.6	0.28
0.4	0.36
0.16	0.32
0.6	0.6
0.04	0.4
0	0
0.44	0.08
0.2	0.24
0	0.08
0.6	0.4
0.4	0.08
0.08	0.12
0.16	0
0.12	0
0.12	0
0.08	0.24
0	0
0	0.04
0.04	0.12
0.64	0.4
0.28	0.16
0.4	0.4
0.32	0.4
0.04	0.16
0.04	0.16
0.2	0.36
0.44	0.04
0.04	0
0.72	0.8
0.48	0.56
0.72	0.72
0.68	0.782609
0.6	0.565217
0.88	1
0.8	0.625
0.2	0.12
0.04	0.04
0.2	0.04
0.12	0.08
0	0.08
0.12	0.08
0.04	0.04
0.48	0.24
0.36	0.2
0.44	0.36
0.28	0.04
0.28	0.16
0.4	0.4
0.6	0.52
0.24	0.12
0.08	0.12
0.48	0.2
0.08	0.16
0.2	0.12
0.44	0.08
0.8	0.590909
0.6	0.583333
0.16	0.16
0.56	0.478261
0.64	0.695652
0.36	0.208333
0.76	0.84
0.4	0.652174
0.68	0.88
0.56	0.76
0.88	0.88
0.64	0.76
0.68	0.68
0.636364	0.227273
0.5	0.1
0.5	0.25
0.68	0.333333
0.8	0.458333
0.48	0.375
0.68	0.541667
0.76	0.956522
0.84	0.869565
0.6	0.608696
0.6	0.869565
0.44	0.608696
0.52	0.416667
0.36	0.291667
0	0
0.16	0.08
0.12	0.08
0.08	0.04
0.72	0.88
0.12	0.12
0.28	0.608696
0.6	0.782609
0.2	0.2
0.2	0.12
0.12	0.16
0.6	0.6
0.56	0.56
0.64	0.64
0.52	0.52
0.36	0.25
0.52	0.5
0.4	0.68
0.4	0.4
0.24	0.16
0.08	0.4
0.48	0.8

## Sheet: Figure 2a
Year of Manufacture	KD60min >95% or M24h >80%
2007	1
2008	1
2008	1
2008	1
2009	1
2009	1
2010	1
2010	1
2010	1
2010	1
2010	1
2010	1
2010	1
2012	1
2012	1
2012	1
2012	1
2012	1
2012	1
2012	1
2012	1
2012	1
2012	1
2012	1
2012	1
2013	0
2013	1
2013	1
2013	1
2013	1
2013	1
2013	1
2013	1
2013	0
2013	0
2013	0
2013	0
2013	0
2013	0
2013	0
2013	0
2013	0
2013	0
2013	0
2013	0
2014	0
2014	0
2014	0
2014	0
2014	0
2014	0
2014	0
2014	0
2014	0
2015	0
2015	0
2015	1
2015	0
2015	0
2015	1
2015	1
2015	1
2015	1
2015	0
2015	0
2015	0
2015	1
2015	0
2015	0
2015	0
2015	1
2015	0
2015	0
2015	0
2015	0
2015	0
2015	1
2015	1
2016	0
2016	0
2016	0
2016	0
2016	0
2016	0
2016	0
2016	0
2016	0
2016	0
2016	0
2017	0
2017	0
2017	0
2017	0
2017	0
2017	0
2017	0
2017	0
2017	0
2017	0
2017	0
2017	0
2017	0
2017	0
2017	0
2017	0
2017	0
2017	0
2017	0
2017	0
2017	0
2017	0
2017	0
2017	0
2017	0
2017	0
2017	0
2017	1
2017	0
2017	0
2017	1
2017	0
2017	1
2017	0
2017	0
2017	0
2017	0
2017	0
2017	0
2017	0
2017	0
2017	0
2017	0
2017	0
2017	0
2017	0
2017	0
2017	0
2017	0
2017	0
2017	0
2017	0
2017	0
2017	0
2018	0
2018	0
2018	0
2018	0
2018	0
2018	0
2018	1
2018	0
2018	1
2018	0
2018	1
2018	0
2018	0
2018	0
2018	0
2018	0
2018	0
2018	0
2018	0
2018	0
2018	1
2018	1
2018	0
2018	1
2018	0
2018	0
2018	0
2019	0
2019	0
2019	0
2019	0
2019	1
2019	0
2019	0
2019	1
2019	0
2019	0
2019	0
2019	0
2019	0
2019	0
2019	0
2019	0
2019	0
2019	0
2019	0
2019	0
2019	0
2019	1

## Sheet: Figure 2b
Year of Manufacture	KD60min >95% or M24h >80%
2007	1
2008	1
2008	1
2008	1
2009	1
2009	1
2010	1
2010	1
2010	1
2010	1
2010	1
2010	1
2010	1
2012	1
2012	1
2012	1
2012	1
2012	1
2012	1
2012	1
2012	1
2012	1
2012	1
2012	1
2012	1
2013	0
2013	1
2013	1
2013	1
2013	1
2013	1
2013	1
2013	1
2013	0
2013	0
2013	0
2013	0
2013	0
2013	0
2013	0
2013	0
2013	0
2013	0
2013	0
2013	0
2014	0
2014	0
2014	0
2014	0
2014	0
2014	0
2014	0
2014	0
2014	0
2015	0
2015	0
2015	1
2015	0
2015	0
2015	1
2015	1
2015	1
2015	1
2015	0
2015	0
2015	0
2015	1
2015	0
2015	0
2015	0
2015	1
2015	0
2015	0
2015	0
2015	0
2015	0
2015	1
2015	1
2016	0
2016	0
2016	0
2016	0
2016	0
2016	0
2016	0
2016	0
2016	0
2016	0
2016	0
2017	0
2017	0
2017	0
2017	0
2017	0
2017	0
2017	0
2017	0
2017	0
2017	0
2017	0
2017	0
2017	0
2017	0
2017	0
2017	0
2017	0
2017	0
2017	0
2017	0
2017	0
2017	0
2017	0
2017	0
2017	0
2017	0
2017	0
2017	1
2017	0
2017	0
2017	1
2017	0
2017	1
2017	0
2017	0
2017	0
2017	0
2017	0
2017	0
2017	0
2017	0
2017	0
2017	0
2017	0
2017	0
2017	0
2017	0
2017	0
2017	0
2017	0
2017	0
2017	0
2017	0
2017	0
2018	0
2018	0
2018	0
2018	0
2018	0
2018	0
2018	1
2018	0
2018	1
2018	0
2018	1
2018	0
2018	0
2018	0
2018	0
2018	0
2018	0
2018	0
2018	0
2018	0
2018	1
2018	1
2018	0
2018	1
2018	0
2018	0
2018	0
2019	0
2019	0
2019	0
2019	0
2019	1
2019	0
2019	0
2019	1
2019	0
2019	0
2019	0
2019	0
2019	0
2019	0
2019	0
2019	0
2019	0
2019	0
2019	0
2019	0
2019	0
2019	1

## Sheet: Figure 3a
Owner-reported LLIN age	KD60min >95% or M24h >80%
> 3 years	1
> 3 years	1
1-3 years	0
> 3 years	0
1-3 years	0
1-3 years	0
> 3 years	0
> 3 years	0
> 3 years	0
1-3 years	0
> 3 years	0
1-3 years	0
> 3 years	0
1-3 years	0
1-3 years	0
1-3 years	1
> 3 years	1
> 3 years	0
1-3 years	0
> 3 years	0
1-3 years	1
1-3 years	0
1-3 years	0
> 3 years	1
> 3 years	0
1-3 years	1
> 3 years	0
> 3 years	1
> 3 years	1
> 3 years	0
> 3 years	1
> 3 years	0
1-3 years	1
> 3 years	1
> 3 years	0
> 3 years	0
> 3 years	1
> 3 years	1
> 3 years	1
> 3 years	1

## Sheet: Figure 3b
Owner-reported LLIN age	60 min knockdown (KD60min)	24 h mortality (M24h)
1-3 years	0.4	0.44
1-3 years	0.04	0.2
1-3 years	0	0.04
1-3 years	0.8	0.72
1-3 years	0.04	0.12
1-3 years	0.8	0.36
1-3 years	0.76	0.32
1-3 years	1	0.92
1-3 years	0	0.0833333
1-3 years	1	0.958333
1-3 years	0.04	0.0869565
1-3 years	0.24	0.478261
1-3 years	1	1
1-3 years	1	1
>3 years	1	1
>3 years	0.96	1
>3 years	0.12	0.32
>3 years	0.04	0.12
>3 years	0.76	0.44
>3 years	0.12	0.12
>3 years	0.6	0.12
>3 years	0.2	0.2
>3 years	1	1
>3 years	0.32	0.125
>3 years	0.32	0.291667
>3 years	0.04	1
>3 years	0	0.416667
>3 years	0.72	0.6
>3 years	0.88	0.869565
>3 years	0.64	0.956522
>3 years	0.2	0.521739
>3 years	0.96	1
>3 years	0	0.12
>3 years	0.16	0.913043
>3 years	0.36	0.73913
>3 years	0.2	0.56
>3 years	0.96	1
>3 years	0.96	0.8
>3 years	0.92	0.96
>3 years	1	1

## Sheet: Figure 4
LSTM 24 h mortality (M24h)	PNGIMR 24 h mortality (M24h)
0.569444	0.625
0.405797	0.2
0.210526	0.414634
0.35	0.66
0.272727	0.32
0.294118	0.32
0.301587	0.48
0.306452	0.46
1	0.9
0.904762	0.96
0.0513793	0
0.0735294	0
0.0793651	0
0	0
0.0645161	0
1	1
0	0

## Sheet: Table 1
Year of manufacture	number of LLINs tested	number of mosquitoes tested	number of mosquitoes knocked down after 60 min	number of mosquitoes dead after 24h
2007	1	25	25	25
2008	3	75	69	74
2009	2	50	50	50
2010	7	175	173	173
2012	12	300	286	295
2013	20	500	243	241
2014	9	225	68	65
2015	24	600	339	369
2016	11	275	90	55
2017	54	1350	395	338
2018	27	662	396	385
2019	22	550	185	217

## Sheet: Table 2
Owner-reported usage duration	number of LLINs tested	number of mosquitoes tested	number of mosquitoes knocked down after 60 min	number of mosquitoes dead after 24h
1-3 years	14	280	143	135
> 3 years	26	531	278	335

[truncated: 3 more sheets: Supplementary Figure 1b, Supplementary Figure 2, Supplementary Table 1]
